# Supplementary material for: Dielectric Properties Investigation of Metal–Insulator–Metal (MIM) Capacitors
Source: Molecules. 2022 Jun 20;27(12):3951. doi: 10.3390/molecules27123951 (PMC9227371; doi:10.3390/molecules27123951)
Supplement: Supplementary file 1 [file molecules-27-03951-s001.zip]

Archive with 1 entries (1 files):
- molecules-1732518-supplementary.pdf
